# Supplementary material for: Enhanced Biosafety of the Sleeping Beauty Transposon System by Using mRNA as Source of Transposase to Efficiently and Stably Transfect Retinal Pigment Epithelial Cells
Source: Biomolecules. 2023 Apr 7;13(4):658. doi: 10.3390/biom13040658 (PMC10135490; doi:10.3390/biom13040658)
Supplement: Supplementary file 1 [file biomolecules-13-00658-s001.zip]

Archive with 1 entries (1 files):
- biomolecules-2181715-supplementary.pdf
